# Supplementary material for: Structural basis for the pore-forming activity of a complement-like toxin
Source: Sci Adv. 2025 Mar 28;11(13):eadt2127. doi: 10.1126/sciadv.adt2127 (PMC11952106; doi:10.1126/sciadv.adt2127)
Supplement: Supplementary file 2 — Movies S1 and S2 [file sciadv.adt2127_movies_s1_and_s2.zip]

Archive with 2 entries (2 files):
- adt2127_movie_s1.mov
- adt2127_movie_s2.mov
